# Supplementary material for: Complexed Linalool with Beta-Cyclodextrin Improve Antihypertensive Activity: Pharmacokinetic and Pharmacodynamic Insights
Source: Pharmaceuticals (Basel). 2025 Dec 23;19(1):37. doi: 10.3390/ph19010037 (PMC12844744; doi:10.3390/ph19010037)
Supplement: Supplementary file 1 [file pharmaceuticals-19-00037-s001.zip]

Archive with 1 entries (1 files):
- pharmaceuticals-3974980-supplementary.pdf
